# Supplementary material for: Exploring emotional expression recognition in aging adults using the Moving Window Technique
Source: PLoS One. 2018 Oct 18;13(10):e0205341. doi: 10.1371/journal.pone.0205341 (PMC6193651; doi:10.1371/journal.pone.0205341)
Supplement: S1 Table — Subject IDs are numeric, Age (1 = YA, 2 = OA). (CSV) [file pone.0205341.s001.csv]

subject	age	gender	angry_accuracy	angry_RT	angry_eyeL_mean	angry_eyeR_mean	angry_nose_mean	angry_mouth_mean	angry_face_mean	angry_head_mean	fear_accuracy	fear_RT	fear_eyeL_mean	fear_eyeR_mean	fear_nose_mean	fear_mouth_mean	fear_face_mean	fear_head_mean	happy_accuracy	happy_RT	happy_eyeL_mean	happy_eyeR_mean	happy_nose_mean	happy_mouth_mean	happy_face_mean	happy_head_mean	disgust_accuracy	disgust_RT	disgust_eyeL_mean	disgust_eyeR_mean	disgust_nose_mean	disgust_mouth_mean	disgust_face_mean	disgust_head_mean	ln_angry_RT	ln_fear_RT	ln_happy_RT	ln_disgust_RT	total_eyeL_time	total_eyeR_time	total_nose_time	total_mouth_time	total_face_time	total_head_time	angry_eyes_mean	fear_eyes_mean	happy_eyes_mean	disgust_eyes_mean	angry_diff_mean
11	1	f	.9	2.09	.245	.191	.201	.293	.0691	.00124	1	1.89	.262	.208	.216	.237	.0732	.00385	1	1.68	.319	.231	.152	.216	.0813	.00122	1	2.25	.243	.191	.146	.329	.0851	.00515	.73716406597672	.636576829071551	.518793793415168	.810930216216329	.26725	.20525	.17875	.26875	.077175	.002865	.218	.235	.275	.217	-.075
12	1	f	.9	1.84	.38	.0576	.272	.235	.0551	.00033	1	1.93	.317	.0352	.292	.291	.0635	.000583	1	2.28	.311	.0821	.26	.29	.056	.000716	.9	1.63	.396	.0379	.257	.26	.0493	.000245	.609765571620894	.657520002916794	.824175442966349	.488580014818671	.351	.0532	.27025	.269	.055975	.0004685	.2188	.1761	.19655	.21695	-.0162
13	1	f	1	2.96	.252	.0664	.293	.317	.07	.00187	1	3.13	.278	.0889	.282	.304	.0463	5.05E-06	1	2.24	.247	.0541	.329	.323	.0462	0	1	2.48	.2	.0501	.318	.393	.0385	5.09E-06	1.08518926833597	1.14103300455206	.806475865866949	.908258560176891	.24425	.064875	.3055	.33425	.05025	.000470035	.1592	.18345	.15055	.12505	-.1578
14	1	f	.9	2.16	.299	.13	.26	.255	.0531	.00316	1	2.15	.251	.111	.272	.312	.0479	.00644	1	1.9	.306	.0683	.3	.28	.0437	.00168	1	2.33	.258	.157	.271	.256	.0522	.00498	.770108221696074	.765467842139571	.641853886172395	.845868267577609	.2785	.116575	.27575	.27575	.049225	.004065	.2145	.181	.18715	.2075	-.0405
15	1	f	1	3.2	.212	.155	.263	.316	.0532	.000955	1	1.49	.0753	.0425	.286	.548	.0477	6.11E-05	1	1.48	.0826	.0613	.267	.543	.0458	1.56E-05	1	1.52	.0901	.0302	.272	.567	.0403	1.89E-05	1.16315080980568	.398776119957368	.392042087776024	.418710334858185	.115	.07225	.272	.4935	.04675	.00026265	.1835	.0589	.07195	.06015	-.1325
16	1	f	1	3.42	.23	.184	.222	.304	.0599	.000665	1	3.48	.198	.175	.234	.315	.0723	.00546	1	3.22	.209	.147	.224	.338	.0775	.00458	.9	3.41	.193	.184	.261	.294	.0645	.00283	1.22964055107451	1.24703229378638	1.16938135955632	1.22671229129543	.2075	.1725	.23525	.31275	.06855	.00338375	.207	.1865	.178	.1885	-.097
17	1	f	1	1.98	.268	.209	.224	.242	.0506	.00645	1	1.59	.3	.275	.231	.14	.0473	.00644	1	1.47	.308	.281	.212	.144	.0521	.00334	1	1.77	.265	.253	.219	.202	.0549	.00659	.683096844706444	.46373401623214	.385262400790645	.570979546585738	.28525	.2545	.2215	.182	.051225	.005705	.2385	.2875	.2945	.259	-.0035
18	1	f	1	2.52	.312	.111	.292	.236	.0481	.00131	1	1.98	.275	.0926	.32	.26	.0488	.00259	1	1.46	.332	.0742	.348	.201	.0443	.000514	.9	2.2	.311	.154	.286	.202	.0461	.000723	.924258901523332	.683096844706444	.378436435720245	.78845736036427	.3075	.10795	.3115	.22475	.046825	.00128425	.2115	.1838	.2031	.2325	-.0245
19	1	f	1	1.48	.239	.161	.322	.175	.0896	.0138	.9	1.47	.18	.129	.406	.181	.0964	.00685	1	1.49	.127	.117	.43	.244	.0743	.00696	.8	1.4	.12	.216	.357	.208	.0934	.00607	.392042087776024	.385262400790645	.398776119957368	.336472236621213	.1665	.15575	.37875	.202	.088425	.00842	.2	.1545	.122	.168	.025
20	1	f	1	2.41	.221	.0723	.33	.337	.0389	.000535	1	1.81	.166	.031	.341	.428	.0336	2.62E-05	1	1.6	.113	.0194	.393	.443	.0312	1.31E-06	1	1.64	.111	.0347	.326	.504	.024	0	.879626747502564	.593326845277734	.470003629245736	.494696241836107	.15275	.03935	.3475	.428	.031925	.0001406275	.14665	.0985	.0662	.07285	-.19035
21	1	m	1	1.57	.229	.0957	.369	.253	.0528	.00118	1	1.73	.164	.0896	.365	.334	.0473	9.2E-05	1	1.26	.292	.0146	.331	.315	.0471	.00096	1	1.46	.141	.118	.381	.308	.051	.000214	.451075619360217	.548121408509688	.231111720963387	.378436435720245	.2065	.079475	.3615	.3025	.04955	.0006115	.16235	.1268	.1533	.1295	-.09065
22	1	m	1	3.03	.219	.204	.232	.242	.0962	.00707	1	2.35	.245	.16	.263	.233	.0965	.00338	1	1.93	.221	.149	.295	.236	.0945	.00394	1	3.33	.217	.183	.266	.239	.0899	.0056	1.10856261952128	.854415328156068	.657520002916794	1.20297230399235	.2255	.174	.264	.2375	.094275	.0049975	.2115	.2025	.185	.2	-.0305
23	1	m	1	2.89	.31	.0902	.277	.286	.0369	0	1	2.75	.301	.0968	.295	.265	.0423	2.59E-08	1	2.49	.361	.126	.289	.192	.0319	8.11E-06	1	2.91	.307	.153	.317	.19	.0325	0	1.06125650212434	1.01160091167848	.912282710476616	1.0681530811834	.31975	.1165	.2945	.23325	.0359	2.033975E-06	.2001	.1989	.2435	.23	-.0859
24	1	m	.8	2.2	.201	.166	.31	.258	.0619	.00206	.9	2.12	.14	.165	.314	.304	.0671	.00902	1	1.39	.197	.0761	.413	.266	.0466	.00192	1	1.93	.209	.173	.305	.245	.0673	.000523	.78845736036427	.751416088683921	.3293037471426	.657520002916794	.18675	.145025	.3355	.26825	.060725	.00338075	.1835	.1525	.13655	.191	-.0745
25	1	m	.9	4.58	.214	.29	.242	.186	.065	.00248	.9	4.43	.223	.236	.243	.228	.0663	.00256	1	2.26	.217	.327	.243	.156	.0553	.00243	1	4.46	.212	.27	.238	.211	.0659	.00308	1.52169899812609	1.48839958405704	.815364813284194	1.49514876603197	.2165	.28075	.2415	.19525	.063125	.0026375	.252	.2295	.272	.241	.066
26	1	m	.9	2.91	.295	.034	.216	.419	.034	.00206	1	1.8	.217	.0163	.218	.517	.0318	0	1	1.74	.281	.0345	.182	.463	.0393	9.42E-05	1	2.12	.248	.0688	.177	.477	.0283	.000345	1.0681530811834	.587786664902119	.553885113226438	.751416088683921	.26025	.0384	.19825	.469	.03335	.0006248	.1645	.11665	.15775	.1584	-.2545
27	1	m	1	2.58	.201	.201	.255	.272	.0674	.00255	1	2.5	.236	.293	.209	.17	.0876	.00483	1	2.1	.215	.258	.262	.198	.0645	.00137	1	3.33	.227	.21	.207	.277	.0729	.00555	.947789398933526	.916290731874155	.741937344729377	1.20297230399235	.21975	.2405	.23325	.22925	.0731	.003575	.201	.2645	.2365	.2185	-.071
28	1	m	.9	4	.306	.136	.291	.231	.0355	1.25E-06	.9	5.8	.287	.166	.243	.248	.055	.00191	1	2.97	.224	.0952	.37	.268	.0428	6.66E-06	.9	5	.27	.155	.302	.232	.0414	.000196	1.38629436111989	1.75785791755237	1.08856195281461	1.6094379124341	.27175	.13805	.3015	.24475	.043675	.0005284775	.221	.2265	.1596	.2125	-.01
29	1	m	1	2.08	.109	.125	.371	.288	.0921	.0152	1	1.75	.151	.123	.257	.358	.097	.0138	.9	1.45	.189	.0748	.282	.361	.0855	.00707	.9	1.71	.119	.135	.306	.334	.0934	.0126	.732367893713227	.559615787935423	.371563556432483	.536493370514568	.142	.11445	.304	.33525	.092	.0121675	.117	.137	.1319	.127	-.171
30	1	m	1	3.17	.137	.114	.394	.317	.0379	1.56E-05	1	3.52	.124	.11	.39	.334	.0424	1.58E-06	1	2.95	.0838	.0944	.422	.366	.0345	0	1	3.24	.0456	.156	.382	.379	.0383	5.05E-05	1.15373158788919	1.25846098961001	1.08180517035173	1.17557332980424	.0976	.1186	.397	.349	.038275	1.692E-05	.1255	.117	.0891	.1008	-.1915
52	1	f	1	4.17	.0556	.276	.213	.396	.0553	.00393	1	3.37	.0652	.212	.201	.442	.0735	.00596	1	2.75	5.98E-05	.132	.238	.543	.0804	.00527	1	4.06	.0301	.167	.247	.496	.0593	.000902	1.42791603581071	1.21491274436427	1.01160091167848	1.40118297361364	.03773995	.19675	.22475	.46925	.067125	.0040155	.1658	.1386	.0660299	.09855	-.2302
53	1	f	.8	1.97	.255	.0872	.272	.325	.0595	.00162	1	1.9	.262	.108	.288	.285	.052	.00436	1	1.68	.172	.0594	.355	.354	.0583	.00108	.9	1.77	.32	.128	.208	.257	.0835	.00348	.678033542749897	.641853886172395	.518793793415168	.570979546585738	.25225	.09565	.28075	.30525	.063325	.002635	.1711	.185	.1157	.224	-.1539
111	1	f	.7	4.29	.182	.0614	.255	.443	.0585	.000316	1	3.36	.148	.0804	.286	.43	.0543	.000791	1	2.09	.0279	.0375	.235	.657	.042	7.12E-05	.8	5.24	.212	.148	.242	.351	.046	.000458	1.45628673293993	1.21194097397511	.73716406597672	1.65632149833295	.142475	.081825	.2545	.47025	.0502	.00040905	.1217	.1142	.0327	.18	-.3213
113	1	f	1	1.94	.0791	.207	.27	.396	.047	.000685	1	1.75	.0312	.211	.38	.334	.044	.000121	1	1.47	.00491	.239	.327	.397	.0307	.00171	1	1.94	.015	.29	.319	.34	.0347	.00217	.662687973075237	.559615787935423	.385262400790645	.662687973075237	.0325525	.23675	.324	.36675	.0391	.0011715	.14305	.1211	.121955	.1525	-.25295
114	1	f	1	2.06	.326	.0279	.434	.181	.0312	0	1	2.27	.408	.0598	.3	.186	.0458	.000286	1	1.68	.319	.00667	.374	.273	.0273	1.08E-07	1	2.75	.359	.0576	.343	.206	.0339	3.51E-05	.72270598280149	.819779831493311	.518793793415168	1.01160091167848	.353	.0379925	.36275	.2115	.03455	8.0302E-05	.17695	.2339	.162835	.2083	-.00405
115	1	f	.6	2.75	.318	.189	.194	.25	.0485	.000208	1	2.14	.265	.125	.247	.315	.0478	.000588	1	2.01	.21	.0831	.322	.336	.0492	7.41E-05	1	2.25	.34	.0941	.265	.26	.041	1.23E-05	1.01160091167848	.76080582903376	.698134722070984	.810930216216329	.28325	.1228	.257	.29025	.046625	.0002206	.2535	.195	.14655	.21705	.0035
116	1	f	.9	3.9	.206	.14	.162	.431	.0599	.00211	1	4.15	.229	.151	.195	.357	.0643	.00463	1	1.7	1.52E-05	3.45E-05	.199	.741	.0562	.00383	1	2.96	.184	.113	.221	.401	.0728	.00679	1.3609765531356	1.42310833424261	.53062825106217	1.08518926833597	.1547538	.101008625	.19425	.4825	.0633	.00434	.173	.19	2.485E-05	.1485	-.258
117	1	f	1	2.06	.209	.129	.302	.289	.0656	.00472	1	1.92	.282	.104	.25	.289	.0727	.00264	1	1.7	.233	.0664	.352	.267	.08	.00156	.9	2.54	.287	.0878	.253	.304	.0665	.001	.72270598280149	.65232518603969	.53062825106217	.932164081030445	.25275	.0968	.28925	.28725	.0712	.00248	.169	.193	.1497	.1874	-.12
118	1	f	1	3.8	.139	.24	.214	.362	.0446	.000938	1	3.24	.165	.283	.175	.32	.0556	.00161	1	2.19	.0383	.131	.247	.545	.0372	.00187	1	3.79	.169	.227	.165	.393	.0454	6.31E-05	1.33500106673234	1.17557332980424	.783901543828409	1.33236601909433	.127825	.22025	.20025	.405	.0457	.001120275	.1895	.224	.08465	.198	-.1725
119	1	f	1	1.81	.342	.054	.384	.176	.0436	.00115	1	1.51	.242	.0525	.435	.221	.0489	3.1E-05	.9	1.43	.305	.0604	.45	.143	.0407	.00143	1	1.6	.296	.0647	.424	.177	.0384	.000379	.593326845277734	.412109650826833	.357674444271816	.470003629245736	.29625	.0579	.42325	.17925	.0429	.0007475	.198	.14725	.1827	.18035	.022
120	1	f	.9	3.25	.232	.218	.194	.265	.0853	.00518	1	2.68	.164	.213	.27	.269	.0782	.0055	1	2.98	.21	.144	.311	.271	.0621	.00218	1	3.14	.202	.242	.191	.293	.0703	.00199	1.17865499634165	.985816794522765	1.09192330051731	1.14422279992016	.202	.20425	.2415	.2745	.073975	.0037125	.225	.1885	.177	.222	-.04
121	1	f	1	2.65	.0819	.24	.269	.364	.0442	.00122	1	2.98	.135	.291	.259	.257	.0564	.0011	1	1.75	.0337	.234	.295	.381	.0559	.000316	1	3.08	.155	.239	.238	.314	.0528	.000811	.974559639998131	1.09192330051731	.559615787935423	1.12492959698548	.1014	.251	.26525	.329	.052325	.00086175	.16095	.213	.13385	.197	-.20305
220	1	m	.9	4.38	.246	.0596	.184	.47	.0395	.000623	1	3.33	.312	.0416	.188	.422	.0355	.000696	1	1.91	.0283	.0815	.254	.601	.0358	4.65E-05	1	4.05	.252	.266	.156	.287	.0381	.00133	1.47704872438835	1.20297230399235	.647103242058538	1.39871688111845	.209575	.112175	.1955	.445	.037225	.000673875	.1528	.1768	.0549	.259	-.3172
221	1	m	.7	2.55	.166	.145	.236	.368	.0808	.0048	1	1.99	.256	.118	.246	.286	.0894	.00441	1	1.42	.0442	.0434	.303	.524	.0817	.00381	1	1.9	.143	.133	.246	.375	.0954	.00786	.936093359170335	.688134638736401	.350656871613169	.641853886172395	.1523	.10985	.25775	.38825	.086825	.00522	.1555	.187	.0438	.138	-.2125
222	1	m	1	3.81	.167	.214	.29	.271	.0563	.00251	1	4.89	.156	.169	.292	.307	.0723	.00409	1	3.49	.15	.133	.286	.371	.0593	.00187	1	3.79	.135	.143	.272	.387	.0613	.000682	1.33762918913861	1.58719230348678	1.24990173621434	1.33236601909433	.152	.16475	.285	.334	.0623	.002288	.1905	.1625	.1415	.139	-.0805
223	1	m	.9	3.9	.364	.138	.312	.152	.0344	0	1	2.91	.333	.0897	.348	.188	.0404	0	.9	2.67	.347	.119	.373	.125	.0348	1.33E-05	1	3.36	.285	.115	.373	.191	.0352	8.87E-05	1.3609765531356	1.0681530811834	.982078472412158	1.21194097397511	.33225	.115425	.3515	.164	.0362	2.55E-05	.251	.21135	.233	.2	.099
225	1	m	.7	7.51	.222	.123	.368	.214	.0701	.00382	1	4.92	.2	.0891	.341	.289	.0782	.00274	1	1.69	.176	.0934	.269	.387	.0703	.00412	1	3.61	.209	.104	.331	.282	.0666	.007	2.01623546577604	1.59330853050422	.524728528934982	1.28370777234479	.20175	.102375	.32725	.293	.0713	.00442	.1725	.14455	.1347	.1565	-.0415
226	1	m	.9	2.95	.17	.136	.314	.328	.0492	.00313	.8	3.58	.174	.116	.346	.306	.0574	4.94E-05	.9	2.47	.092	.138	.324	.398	.0448	.00315	.5	3.94	.107	.148	.294	.392	.0574	.00152	1.08180517035173	1.27536280041261	.904218150639886	1.37118072330984	.13575	.1345	.3195	.356	.0522	.00196235	.153	.145	.115	.1275	-.175
227	1	m	.9	2.96	.234	.153	.221	.326	.0625	.00365	1	3.11	.178	.148	.243	.35	.0771	.00347	1	2.68	.199	.157	.225	.338	.0768	.00475	1	3	.2	.149	.202	.383	.0631	.00265	1.08518926833597	1.13462272619114	.985816794522765	1.09861228866811	.20275	.15175	.22275	.34925	.069875	.00363	.1935	.163	.178	.1745	-.1325
228	1	m	.8	3.96	.202	.118	.196	.421	.0626	.000565	1	3.54	.213	.125	.166	.414	.08	.000951	1	2.49	.044	.107	.176	.621	.0516	1.01E-05	.8	4.12	.22	.134	.173	.401	.0688	.00289	1.37624402526639	1.26412672714568	.912282710476616	1.41585316336144	.16975	.121	.17775	.46425	.06575	.001104025	.16	.169	.0755	.177	-.261
229	1	m	.9	3.56	.114	.193	.292	.329	.0679	.00482	1	3.26	.151	.2	.233	.321	.0856	.00912	1	2.44	.0706	.316	.227	.293	.0838	.00992	1	3.16	.121	.207	.259	.318	.0888	.00652	1.26976054486394	1.18172719537862	.89199803930511	1.15057202759882	.11415	.229	.25275	.31525	.081525	.007595	.1535	.1755	.1933	.164	-.1755
31	2	f	.9	3.63	.0868	.0565	.401	.427	.028	3.02E-05	1	4.12	.126	.0472	.357	.429	.0392	.0015	.9	2.6	.000405	.00328	.301	.664	.0314	.000175	1	3.6	.0593	.0509	.371	.493	.0267	0	1.28923264827676	1.41585316336144	.955511445027436	1.28093384546206	.06812625	.03947	.3575	.50325	.031325	.0004263	.07165	.0866	.0018425	.0551	-.35535
32	2	f	.9	7.47	.209	.14	.292	.298	.0586	.00238	1	7.56	.163	.112	.339	.313	.0692	.00458	1	4.38	.202	.0748	.338	.315	.0652	.00466	.9	6.42	.149	.15	.233	.403	.0613	.0034	2.01089499914473	2.02287119019144	1.47704872438835	1.85941811770187	.18075	.1192	.3005	.33225	.063575	.003755	.1745	.1375	.1384	.1495	-.1235
33	2	f	1	7.94	.13	.208	.416	.215	.0303	0	1	9.32	.0847	.123	.455	.299	.0381	2.25E-05	.9	6.54	.0766	.213	.465	.218	.0266	0	.8	9.89	.156	.16	.357	.296	.0309	.000357	2.07191327525904	2.2321626286975	1.87793716546911	2.29152414563462	.111825	.176	.42325	.257	.031475	9.4875E-05	.169	.10385	.1448	.158	-.046
34	2	f	1	3.2	.313	.15	.212	.235	.0828	.008	1	3.34	.281	.123	.185	.319	.0806	.012	1	2.06	.123	.0428	.314	.448	.0675	.00466	1	2.79	.233	.095	.202	.362	.0933	.0146	1.16315080980568	1.20597080698861	.72270598280149	1.02604159583327	.2375	.1027	.22825	.341	.08105	.009815	.2315	.202	.0829	.164	-.0035
36	2	f	.9	4.06	.0644	.185	.406	.312	.0329	4.7E-05	1	4.33	.07	.139	.378	.374	.0386	1.12E-05	1	1.99	.00155	.0283	.474	.479	.0175	0	1	5.62	.0793	.178	.347	.362	.0334	3.36E-05	1.40118297361364	1.4655675420144	.688134638736401	1.7263316639056	.0538125	.132575	.40125	.38175	.0306	2.295E-05	.1247	.1045	.014925	.12865	-.1873
37	2	f	.6	8.04	.187	.216	.273	.283	.0407	.000131	1	6.05	.132	.158	.237	.411	.0606	.000605	1	5.87	.201	.165	.271	.317	.0456	.000792	1	6.22	.158	.226	.223	.345	.0462	.00182	2.08442908319087	1.80005827204275	1.76985463384001	1.82776990675109	.1695	.19125	.251	.339	.048275	.000837	.2015	.145	.183	.192	-.0815
38	2	f	1	3.88	.124	.123	.441	.275	.036	0	1	3.68	.105	.0823	.46	.312	.0403	.000419	1	2.9	.0856	.0661	.489	.331	.0285	0	.8	4.28	.108	.0901	.398	.367	.0336	.00284	1.35583515363518	1.30291275218084	1.06471073699243	1.45395300959371	.10565	.090375	.447	.32125	.0346	.00081475	.1235	.09365	.07585	.09905	-.1515
39	2	f	.7	6.86	.146	.056	.337	.427	.0338	0	1	6.34	.191	.0439	.342	.388	.0355	7.42E-06	1	3.73	.146	.0351	.399	.392	.0287	4.39E-05	.8	7.62	.157	.0659	.319	.422	.0371	1.19E-05	1.92570744173779	1.84687876844913	1.31640823365572	2.03077636969855	.16	.050225	.34925	.40725	.033775	1.5805E-05	.101	.11745	.09055	.11145	-.326
41	2	m	1	3.22	.177	.104	.331	.3	.0747	.0128	1	3.24	.165	.0678	.363	.306	.0907	.00762	1	2.83	.123	.0446	.393	.33	.0928	.0176	1	3.66	.148	.0814	.377	.3	.0856	.00796	1.16938135955632	1.17557332980424	1.04027671165515	1.29746314741327	.15325	.07445	.366	.309	.08595	.011495	.1405	.1164	.0838	.1147	-.1595
42	2	m	.7	4.35	.0566	.146	.262	.485	.049	.000745	.9	5.33	.0574	.104	.289	.503	.0461	.00117	1	2.49	.00558	.0142	.372	.58	.0279	.000616	.7	4.73	.0651	.0676	.246	.588	.0327	.000736	1.47017584510059	1.67335123817775	.912282710476616	1.55392520250384	.04617	.08295	.29225	.539	.038925	.00081675	.1013	.0807	.00989	.06635	-.3837
43	2	m	.8	7.4	.186	.143	.279	.342	.0495	.000257	.9	7.03	.211	.128	.298	.315	.0478	2.28E-08	1	5.31	.128	.173	.336	.324	.0396	4.85E-08	.8	7.06	.232	.115	.295	.309	.0479	.000305	2.00148000021012	1.95018670582257	1.66959183525385	1.95444505150515	.18925	.13975	.302	.3225	.0462	.000140517825	.1645	.1695	.1505	.1735	-.1775
44	2	m	.9	5.3	.148	.0806	.35	.382	.0373	.00268	.7	6.41	.174	.157	.261	.357	.049	.000994	1	3.36	.163	.0818	.424	.298	.0325	.00103	.8	4.43	.0843	.12	.345	.421	.029	9.55E-05	1.66770682055808	1.85785927093258	1.21194097397511	1.48839958405704	.142325	.10985	.345	.3645	.03695	.001199875	.1143	.1655	.1224	.10215	-.2677
45	2	m	.8	4.36	.232	.166	.238	.291	.071	.00218	1	3.62	.242	.187	.19	.315	.0638	.0015	1	2.84	.227	.0574	.276	.392	.0479	.000162	1	3.58	.229	.143	.191	.37	.0634	.00346	1.47247205736094	1.28647402583768	1.04380405217311	1.27536280041261	.2325	.13835	.22375	.342	.061525	.0018255	.199	.2145	.1422	.186	-.092
46	2	m	1	9.27	.205	.206	.257	.29	.0422	7.24E-05	1	6.82	.162	.129	.276	.375	.0563	.00228	1	6.27	.206	.18	.286	.282	.046	.000215	.9	10.9	.188	.203	.198	.357	.0526	.00117	2.22678337957776	1.91985947185537	1.83577635464483	2.3887627892351	.19025	.1795	.25425	.326	.049275	.00093435	.2055	.1455	.193	.1955	-.0845
47	2	m	1	3.08	.164	.103	.273	.398	.0612	.00125	1	4.93	.187	.156	.25	.353	.0539	.000624	1	2.86	.0624	.116	.345	.424	.0496	.00345	.7	6.5	.216	.167	.238	.322	.0565	.00104	1.12492959698548	1.5953389880546	1.05082162483176	1.87180217690159	.15735	.1355	.2765	.37425	.0553	.001591	.1335	.1715	.0892	.1915	-.2645
48	2	m	.8	7.97	.174	.23	.286	.257	.0497	.00331	1	9.12	.202	.207	.25	.265	.0715	.00524	1	6.91	.225	.204	.257	.25	.0615	.00304	1	8.24	.207	.217	.208	.297	.065	.00536	2.07568449280212	2.21046980408624	1.93296963777958	2.10900034392138	.202	.2145	.25025	.26725	.061925	.0042375	.202	.2045	.2145	.212	-.055
49	2	m	1	4.12	.248	.0611	.29	.366	.034	3.73E-05	1	4.35	.217	.0775	.238	.417	.0496	.000473	1	2.52	.098	.0459	.254	.562	.0396	6.43E-08	.5	6.21	.245	.147	.229	.344	.0346	.000243	1.41585316336144	1.47017584510059	.924258901523332	1.82616089594539	.202	.082875	.25275	.42225	.03945	.000188341075	.15455	.14725	.07195	.196	-.21145
51	2	m	.8	2.47	.252	.113	.378	.215	.0421	8.32E-06	.9	2.23	.23	.104	.368	.258	.0397	.000578	1	2.41	.178	.108	.437	.222	.0554	.000432	.9	3.23	.243	.101	.414	.196	.0456	.000142	.904218150639886	.802001585472027	.879626747502564	1.17248213723457	.22575	.1065	.39925	.22275	.0457	.00029008	.1825	.167	.143	.172	-.0325
54	2	m	1	3.79	.126	.192	.274	.373	.0344	.00151	1	4.26	.14	.203	.273	.345	.0382	.00133	.9	2.68	.0937	.167	.321	.386	.0332	0	1	3.03	.0204	.031	.393	.539	.016	.000106	1.33236601909433	1.44926916028128	.985816794522765	1.10856261952128	.095025	.14825	.31525	.41075	.03045	.0007365	.159	.1715	.13035	.0257	-.214
330	2	f	1	6.26	.0798	.0646	.249	.577	.0298	.000105	1	5.97	.0752	.0476	.305	.538	.035	1.97E-05	1	4.21	.0217	.0354	.356	.565	.0211	0	.9	6.69	.0756	.0516	.256	.587	.0294	.000668	1.83418018511201	1.78674692740451	1.43746264769429	1.90061387414014	.063075	.0498	.2915	.56675	.028825	.000198175	.0722	.0614	.02855	.0636	-.5048
331	2	f	1	5.49	.2	.214	.245	.28	.0587	.00315	1	5.47	.164	.174	.264	.342	.0527	.00259	1	3.39	.108	.107	.289	.444	.0502	.00276	1	3.49	.0957	.118	.254	.463	.0627	.00715	1.70292825552144	1.69927861643389	1.22082992139236	1.24990173621434	.141925	.15325	.263	.38225	.056075	.0039125	.207	.169	.1075	.10685	-.073
332	2	f	1	4.45	.272	.105	.367	.22	.0362	.00118	1	3.13	.297	.147	.355	.158	.0423	.000215	.9	2.81	.302	.0809	.414	.163	.0396	.00068	1	3.23	.278	.0626	.375	.245	.0391	.00113	1.49290409617815	1.14103300455206	1.03318448334565	1.17248213723457	.28725	.098875	.37775	.1965	.0393	.00080125	.1885	.222	.19145	.1703	-.0315
334	2	f	.9	4.03	.145	.089	.409	.325	.0324	5.29E-05	.9	4.93	.156	.0698	.384	.346	.043	.00143	.9	3.47	.182	.131	.389	.263	.0343	.000195	.8	5.08	.21	.0584	.356	.346	.0299	1.08E-06	1.39376637595859	1.5953389880546	1.24415459395877	1.62531126159039	.17325	.08705	.3845	.32	.0349	.000419745	.117	.1129	.1565	.1342	-.208
335	2	f	1	4.75	.195	.293	.152	.27	.0822	.00725	1	4.67	.202	.257	.178	.286	.0686	.00788	.9	3.58	.198	.334	.152	.25	.0625	.00302	1	5.39	.205	.274	.141	.272	.0953	.0134	1.55814461804655	1.54115907168081	1.27536280041261	1.68454538492091	.2	.2895	.15575	.2695	.07715	.0078875	.244	.2295	.266	.2395	-.026
336	2	f	.9	8.78	.248	.141	.213	.318	.0704	.00968	1	8.2	.195	.0551	.192	.455	.0862	.0165	1	4.23	.359	.0133	.154	.395	.0654	.0134	.8	9.82	.19	.0902	.206	.444	.0653	.00419	2.17247640764703	2.10413415427021	1.44220199305819	2.28442112236637	.248	.0749	.19125	.403	.071825	.0109425	.1945	.12505	.18615	.1401	-.1235
337	2	f	1	5.81	.16	.238	.339	.219	.0442	.000226	1	7.01	.184	.187	.335	.245	.0475	.000975	1	3.79	.112	.217	.366	.265	.0395	.000682	.7	9.17	.192	.245	.291	.224	.0466	.000876	1.75958057086382	1.9473377010465	1.33236601909433	2.21593728626837	.162	.22175	.33275	.23825	.04445	.00068975	.199	.1855	.1645	.2185	-.02
338	2	f	1	5.81	.145	.179	.3	.321	.0482	.00691	.9	7.11	.167	.107	.286	.38	.0536	.00658	1	4.08	.0862	.0572	.357	.443	.0514	.00565	.9	6.01	.0967	.09	.348	.419	.0428	.00414	1.75958057086382	1.96150224381515	1.40609698841607	1.79342474854712	.123725	.1083	.32275	.39075	.049	.00582	.162	.137	.0717	.09335	-.159
339	2	f	.9	6.46	.216	.177	.229	.341	.0367	.000124	1	7.78	.161	.187	.302	.316	.033	.000318	1	4.52	.225	.188	.28	.268	.0376	.00158	.9	5.72	.203	.191	.278	.293	.0345	3.05E-06	1.86562931779451	2.0515563381903	1.50851199384414	1.74396880539171	.20125	.18575	.27225	.3045	.03545	.0005062625	.1965	.174	.2065	.197	-.1445
340	2	f	.9	6.52	.246	.228	.272	.21	.0441	2.16E-05	1	5.94	.151	.144	.275	.385	.0447	1.63E-06	1	5.3	.175	.198	.297	.282	.047	.00144	.6	8.32	.132	.183	.324	.319	.0415	.000601	1.87487437593856	1.78170913337455	1.66770682055808	2.11866225483312	.176	.18825	.292	.299	.044325	.0005160575	.237	.1475	.1865	.1575	.027
440	2	m	.8	4.76	.169	.0728	.292	.419	.0462	.000648	1	5.24	.186	.143	.256	.354	.0587	.00241	.9	3.87	.0931	.0547	.298	.51	.0429	.00156	.9	6.05	.0836	.147	.248	.467	.0528	.00125	1.56024766824333	1.65632149833295	1.35325450704169	1.80005827204275	.132925	.104375	.2735	.4375	.05015	.001467	.1209	.1645	.0739	.1153	-.2981
441	2	m	.8	3.79	.0167	.0107	.318	.611	.0417	.00226	.9	3.72	.0156	.0255	.271	.642	.0448	.00123	.9	2.9	.0228	.00753	.346	.586	.0369	.000982	.7	3.8	.0621	.0604	.351	.469	.0564	.00177	1.33236601909433	1.31372366828506	1.06471073699243	1.33500106673234	.0293	.0260325	.3215	.577	.04495	.0015605	.0137	.02055	.015165	.06125	-.5973
442	2	m	.8	5.04	.343	.159	.245	.198	.051	.00333	.6	7.13	.258	.109	.264	.306	.0627	.000982	1	3.44	.396	.14	.284	.127	.0496	.00256	.8	5.45	.312	.189	.205	.237	.0554	.000965	1.61740608208328	1.9643112344262	1.23547147138531	1.69561560867515	.32725	.14925	.2495	.217	.054675	.00195925	.251	.1835	.268	.2505	.053
443	2	m	.7	5.87	.168	.245	.344	.185	.0572	.000209	.9	5.21	.169	.107	.407	.255	.0605	.00122	1	3.99	.175	.0146	.474	.289	.0445	.00169	.9	7.03	.161	.193	.376	.222	.0487	.000175	1.76985463384001	1.65057985576528	1.38379123090177	1.95018670582257	.16825	.1399	.40025	.23775	.052725	.0008235	.2065	.138	.0948	.177	.0215
444	2	m	.6	7.09	.213	.255	.191	.279	.0586	.00326	1	6.83	.193	.18	.265	.292	.0659	.00311	.9	5.07	.208	.196	.233	.309	.0529	.0017	.8	6.24	.202	.242	.207	.28	.064	.00477	1.95868534054404	1.9213246735827	1.62334081760309	1.83098018238134	.204	.21825	.224	.29	.06035	.00321	.234	.1865	.202	.222	-.045
445	2	m	.9	3.68	.281	.0609	.341	.27	.0462	.000962	1	3.83	.231	.134	.329	.251	.0512	.00346	1	3.28	.287	.0398	.282	.334	.0551	.00267	.7	5.42	.274	.129	.285	.257	.0477	.00709	1.30291275218084	1.34286480319255	1.18784342239605	1.69009581545155	.26825	.090925	.30925	.278	.05005	.0035455	.17095	.1825	.1634	.2015	-.09905
446	2	m	1	3.49	.175	.183	.323	.278	.0402	.000478	.9	6.21	.179	.119	.298	.349	.0534	.00237	1	3.26	.186	.111	.379	.288	.0347	.00162	.9	7.28	.191	.156	.247	.35	.0537	.00152	1.24990173621434	1.82616089594539	1.18172719537862	1.98513086220859	.18275	.14225	.31175	.31625	.0455	.001497	.179	.149	.1485	.1735	-.099
447	2	m	.9	3.35	.109	.0356	.273	.55	.0309	.000974	.9	5.01	.191	.0935	.363	.315	.0368	0	.9	2.45	.0571	.0105	.275	.631	.0266	0	.7	3.45	.108	.0393	.287	.541	.0253	.000209	1.20896034583698	1.61143591509677	.896088024556636	1.23837423104327	.116275	.044725	.2995	.50925	.0299	.00029575	.0723	.14225	.0338	.07365	-.4777
448	2	m	.8	7.42	.27	.162	.283	.251	.0336	0	1	6.55	.201	.114	.318	.334	.0333	5.62E-05	.8	10.5	.241	.197	.318	.204	.0398	.000881	.5	9.34	.233	.21	.267	.257	.0322	0	2.00417905717929	1.87946504964716	2.35137525716348	2.23430625224075	.23625	.17075	.2965	.2615	.034725	.0002343	.216	.1575	.219	.2215	-.035
449	2	m	1	4.01	.235	.0629	.255	.414	.0336	7.01E-05	.9	4.6	.166	.0954	.247	.456	.0357	0	.9	2.45	.141	.00225	.353	.482	.0222	0	1	6.07	.186	.0853	.27	.431	.0277	1.09E-05	1.38879124131848	1.52605630349505	.896088024556636	1.80335860507141	.182	.0614625	.28125	.44575	.0298	2.025E-05	.14895	.1307	.071625	.13565	-.26505
450	2	m	.9	5.7	.106	.115	.371	.379	.0284	0	.9	5.03	.119	.0511	.349	.441	.0393	5.31E-05	.8	3.39	.0587	.0386	.411	.465	.0269	0	.9	5.19	.117	.0472	.384	.424	.0272	0	1.7404661748405	1.61541998411165	1.22082992139236	1.6467336971778	.100175	.062975	.37875	.42725	.03045	1.3275E-05	.1105	.08505	.04865	.0821	-.2685
[truncated: 11 more columns]
